# Supplementary material for: Treatment-free remission after a second TKI discontinuation attempt in patients with Chronic Myeloid Leukemia re-treated with dasatinib – interim results from the DAstop2 trial
Source: Leukemia. 2024 Jan 26;38(4):781–7. doi: 10.1038/s41375-024-02145-6 (PMC10997502; doi:10.1038/s41375-024-02145-6)
Supplement: Supplementary file 4 — Table S1 [file 41375_2024_2145_MOESM4_ESM.xlsx]

## Sheet: Blad1
Supplementary table 1 - Adverse events on dasatinib treatment
	All grades		Grade 3/4
	N	%	N	%
Headache	11	0.12	0	0
Infection	16	0.17	0	0
Muskuloskeletal *	27	0.29	0	0
Gastrointestinal †	21	0.22	4	0.04
Hepatobiliary	3	0.03	2	0.02
Renal and urinary disorders	3	0.03	0	0
Fatigue	16	0.17	0	0
Vascular	9	0.1	2	0.02
Cardiac	5	0.05	3	0.03
Pleural effusion	3	0.03	1	0.01
Dyspnéa	8	0.09	0	0
Skin and subcutaneous tissue	14	0.15	1	0.01
Anemia	4	0.04	1	0.01
Nervous system disorders	5	0.05	1	0.01
Liver enzyme elevation	6	0.06	0	0
Depression/Anxiety	2	0.02	0	0
Endocrine disorders	2	0.02	1	0.01
Other	14	0.15	0	0
* Including myalgia, joint stiffnes, back pain, frozen shoulder, osteoarthritis, arthralgia and heel spur syndrome. † Including nausea, gastroesophageal reflux, diarrhoea, flatulence, coeliac disease and stomach ache.
