# Supplementary material for: Treatment-free remission after a second TKI discontinuation attempt in patients with Chronic Myeloid Leukemia re-treated with dasatinib – interim results from the DAstop2 trial
Source: Leukemia. 2024 Jan 26;38(4):781–7. doi: 10.1038/s41375-024-02145-6 (PMC10997502; doi:10.1038/s41375-024-02145-6)
Supplement: Supplementary file 5 — Table S2 [file 41375_2024_2145_MOESM5_ESM.xlsx]

## Sheet: Blad1
Supplementary table 2: Study sites, site investigators and patients included
Site	Patients included	Site investigator
Amsterdam	20	Jeroen Janssen
Aarhus	4	Jesper Stentoft
Bergen	5	Bjørn Tore Gjertsen
Bonn	2	Dominik Wolf
Helsinki	5	Perttu Koskenvesa
Lille	2	Lydia Roy
Linköping	3	Arta Dreimane
Lund	5	Johan Richter
Mannheim	9	Susanne Saussele
Odense	5	Andreja Dimitrijevic
Oslo	2	Tobias Gedde-Dahl
Stavanger	3	Waleed Majeed
Stockholm	6	Leif Stenke
Trondheim	5	Henrik Hjorth-Hansen
Umeå	2	Berit Markevärn
Uppsala	13	Ulla Olsson-Strömberg
Örebro	3	Erik Ahlstrand
Total	94
