# Supplementary material for: Treatment-free remission after a second TKI discontinuation attempt in patients with Chronic Myeloid Leukemia re-treated with dasatinib – interim results from the DAstop2 trial
Source: Leukemia. 2024 Jan 26;38(4):781–7. doi: 10.1038/s41375-024-02145-6 (PMC10997502; doi:10.1038/s41375-024-02145-6)
Supplement: Supplementary file 6 — Table S3 [file 41375_2024_2145_MOESM6_ESM.xlsx]

## Sheet: Blad1
Inclusion criteria
1	CML in CP under TKI treatment after failing a prior attempt to stop treatment within EURO-SKI or outside the study but according to EURO-SKI trial procedures. For the latter group this requires at least 3 years of TKI treatment (first line or second line due to intolerance to first line) before first stop, and MR4 for at least one year before stopping,
2	Treated with TKI for at least one year after having failed a prior attempt to stop TKI. Previous TKI can be any.
3	Typical BCR/ABL1 transcript (b3a2 and/or b2a2) must have been confirmed at diagnosis or later during the disease course.
4	18 years or older.
5	Adequate renal function defined as serum creatinine ≤3 times the institutional upper limit of normal (ULN).
6	Adequate hepatic function defined as: total bilirubin ≤2 times the institutional ULN; alanine aminotransferase (ALT) and asparate aminotransferase (AST) ≤2.5 times the institutional ULN.
7	Serum Na, K, Mg, and total serum Ca or ionized Ca levels must be greater than or equal to the institutional lower limit of normal. Subjects with low K or Mg levels, total serum Ca and/or ionized Ca must be replete for protocol entry.
8	Women of childbearing potential (WOCBP) must have a negative serum or urine pregnancy test (minimum sensitivity 25 IU/L or equivalent units of HCG) within 24 hours prior to the start of study drug.
9	Women must not be breastfeeding.
10	WOCBP must agree to follow instructions for method(s) of contraception for the duration of treatment with study drug, plus 30 days (duration of ovulatory cycle) for a total of 30 days post-treatment completion.This is not applicable for postmenopausal women.
11	Men who are sexually active must agree to follow instructions for method(s) of contraception for the duration of treatment with study drug plus 90 days (duration of sperm turnover) for a total of 90 days post-treatment completion.
12	Azoospermic males, males who do not engage in heterosexual activity and WOCBP, who are not heterosexually active, are exempt from contraceptive requirements. However, WOCBP must still continue pregnancy testing as described in this section.
13	Investigators shall counsel WOCBP and male subjects who are sexually active with WOCBP on the importance of pregnacy prevention and the implications of unexpected pregnancy. In-vestigators shall advise WOCBP and male subjects who are sexually active with WOCBP on the use of highly effective contraception. Highly effective methods of contraception have a failure rate of <1% when used consistently …
14	At a minimum, subjects must agree to the use of two methods of contraception, with one method being highly effective (Purl index < 1) and the other method being either highly effec-tive or less effective as listed in appendix 4.
Exclusion criteria
1	Previous hematological relapse after first stop of TKI.
2	Previous AP/BC at any time in the history of the disease.
3	Restart of TKI without loss of MMR after first stop.
4	Current participation in other clinical study.
5	Previous or planned allogeneic stem cell transplantation.
6	Patients not suitable for dasatinib therapy due to comorbidities.
7	Subjects with acute hepatitis B virus (HBV) infection.
8	Uncontrolled or significant cardiovascular disease, including any of the following:
I	Congestive cardiac failure (NYHA >Class 2) within 3 months
II	Diagnosed or expected congenital long QT syndrome
III	Any history of significant ventricular arrhythmias; for example, ventricular tachycardia (VT), ventricular fibrillation (VF), and Torsade de Points (TdP).
IV	Prolonged QTc interval on pre-entry electrocardiogram.
V	Any history of second or third degree heart block (may be eligible of the subject currently has a pacemaker)
9	Pulmonary arterial hypertension.
10	Pleural or pericardial effusions of any grade at study entry are excluded. Subjects previously diagnosed with pleural/pericardial effusion of any grade resolved at the time of study entry are allowed.
11	Hypersensitivity to dasatinib and excipients of dasatinib tablets.
12	History of significant bleeding disorder unrelated to CML, including:
I	Diagnosed congenital bleeding disorders (e.g. von Willenbrand’s disease)
II	Diagnosed acquired bleeding disorder withing one year (e.g. acquired anti-factor VIII anibodies)
13	A third stopping attempt.
